# Supplementary material for: Domestic horses (Equus caballus) discriminate between negative and positive human nonverbal vocalisations
Source: Sci Rep. 2018 Aug 29;8:13052. doi: 10.1038/s41598-018-30777-z (PMC6115467; doi:10.1038/s41598-018-30777-z)
Supplement: Supplementary file 1 — Dataset 1 [file 41598_2018_30777_MOESM1_ESM.xlsx]

## Sheet: Data
				Behaviour													EquiFACS
Subject	Presentation round	Stimulus gender	Stimulus emotion	Both ears forwards (s)	Both ears back (s)	Left ear forwards/right ear back (s)	Right ear forwards/left ear back (s)	Total number of ear movements	Approach (s)	Avoid (s)	Freeze (s)	Lick and chew count	Head bob count	Head shake count	Scratch count	Paw ground count	AU101 time	AU145 count	AU47 count	AU5 time	AD1 time	AU10 count	AU18 count	AU12 count	AU113 count	AU16 count	AU17 count	AD160 count	AU24 count	AUH13 count	AD113 count
Alfie	1	female	happy	18.32	0.92	0	0	18	0	0	0	0	0	1	0	0	13.4	10	5	0	0.35	0	0	1	1	0	3	0	1	0	0
Amber	1	female	happy	15.08	3	5.72	0	28	0	0	3.96	0	0	0	0	0	17.56	6	3	0	18	0	0	0	0	1	0	0	0	1	0
Annie	2	female	happy	10.68	0	0	0	3	0	0	2.56	0	0	0	0	0	0.4	1	4	0	0	0	0	0	0	0	0	0	0	0	0
Blue	2	female	happy	16.15	0.64	3.48	3.92	19	0	0	0	0	0	0	0	0	20.16	2	4	1.24	7.56	0	0	0	0	1	8	0	0	0	0
Disney	1	female	happy	9.32	3.8	0	1.36	10	0	0	0	0	0	0	0	0	12.21	7	3	1.8	9.36	0	2	0	5	2	8	0	0	0	1
Gypsy	2	female	happy	16.84	0.44	1.76	5.04	14	2.95	0	0	0	0	0	1	2	17.88	2	6	12	2	0	1	0	0	7	1	0	0	0	1
Holly	2	female	happy	23.32	0	0	0	9	22.52	0	0	0	0	0	0	0	[excluded]	2	5	0.88	0.76	0	0	0	0	0	0	0	0	0	7
Joey	2	female	happy	12.96	2.36	0	7.08	13	0	2.51	3.63	0	0	0	0	0	9.96	9	2	0	3.32	0	0	0	1	0	1	0	0	3	0
Ozzy	1	female	happy	12.2	0	2.04	8.64	14	0	0	3.52	0	0	0	0	0	18.8	5	7	1.36	3.88	0	0	0	0	2	1	4	0	2	0
Rodney	1	female	happy	17.36	0.88	0.56	4.8	14	0	0	14.44	0	0	0	0	0	17.08	4	3	0	1.36	0	0	0	1	0	2	0	0	0	0
Sally	1	female	happy	21.52	0	0	3	13	0	1.07	10.15	0	0	0	0	0	19.04	6	3	0.6	1.88	0	0	0	0	0	0	0	0	1	0
Shadow	1	female	happy	15.5	2.04	0	4	17	0	0	0	1	0	0	0	0	12.76	4	2	2.76	0	0	0	0	0	0	1	0	0	0	1
Starik	2	female	happy	18.76	0	1.32	1.28	14	0	0	3.13	0	0	0	0	0	8.76	2	4	2.92	3.52	0	0	0	1	0	3	0	0	0	2
Tazman	2	female	happy	21.8	0	0	1.24	6	0	0	17.21	0	0	0	0	0	22.72	0	1	0	0	0	0	0	2	0	0	0	0	2	0
Beachy	1	male	happy	12.8	2.6	2.8	1.24	10	0	6.47	0	0	0	0	0	0	2.2	7	3	0	0	0	0	0	0	0	0	0	0	4	0
Bracken	2	male	happy	23.6	0	0	0.36	9	0	4.63	0	1	0	0	0	0	15.04	5	8	10.84	0	0	1	0	0	0	3	0	0	2	0
Casper	1	male	happy	22.28	0	0	1.2	7	0	0	18.08	0	0	0	0	0	20.44	7	2	0	18.96	0	0	0	0	1	0	0	0	0	0
Charlie	1	male	happy	9.13	6.44	2.2	2.92	14	0	0	0	2	0	0	0	1	5.56	3	3	1.04	2.2	0	0	0	0	0	2	0	0	0	0
Chocky	1	male	happy	22.6	3.32	1	4.12	28	10.15	0	0	0	0	0	0	0	15.96	4	3	8.04	0.84	0	0	0	0	0	0	0	0	0	0
Fizzypop	1	male	happy	16	7.08	0	0.4	23	0	0	2	0	0	0	0	0	17.8	6	2	13.8	5.44	0	0	0	0	0	1	0	0	2	0
Huwi	2	male	happy	23.96	0	0	0	29	0	0	0	0	0	0	0	0	11.16	1	7	15.04	15.96	0	0	0	0	0	4	0	0	1	0
Jackson	1	male	happy	24.02	0	0	0	2	0	0	19.64	0	0	0	0	0	23.76	1	0	0	2.08	0	0	0	0	0	0	1	0	0	0
Ollie	1	male	happy	22.48	0	1.36	0	10	0	0	10.36	0	0	0	0	0	18.4	3	7	18.56	0.92	1	0	0	1	0	0	0	0	1	2
Polly	2	male	happy	23.52	0	0	0	12	0	0	2.21	0	0	0	0	0	0	4	0	0	0.64	0	0	0	0	0	1	0	0	0	2
Red	2	male	happy	9.28	4.07	0	4.68	14	0	2.32	0	0	0	0	0	0	3.32	7	6	3.44	3.92	0	1	0	0	1	2	0	0	1	0
Tear	2	male	happy	20.52	0	0	0	6	0	3.76	16.88	0	0	0	0	0	17.92	1	3	0	0.4	1	0	0	0	0	0	0	0	2	0
Toffee	2	male	happy	14.71	4.04	4.76	0	17	0	0	0	0	0	0	0	0	18.96	5	2	0	1.44	0	0	0	0	0	0	0	0	0	0
Vinnie	1	male	happy	21.76	0	0.64	1.32	8	0	0	17.36	0	0	0	0	0	18.96	3	2	0	0.56	0	0	0	0	0	0	0	0	0	0
Alfie	2	female	angry	21.2	0.6	0	0	11	0	0	0	0	0	0	0	0	6.48	11	0	0	6.48	0	0	0	1	2	2	0	0	0	0
Amber	2	female	angry	22.21	0	0	0	15	0	0	0	0	0	0	0	0	19.92	1	9	10.96	11.48	0	0	0	0	0	0	0	0	1	0
Annie	1	female	angry	22.4	0	0.12	0	8	1.56	0	4.88	0	0	0	0	0	0.48	6	6	0	1.12	0	0	0	0	0	0	0	0	0	0
Blue	1	female	angry	21.64	0	0	1.12	5	0	0	9	0	0	0	0	0	18.28	4	6	0.36	4.36	0	0	0	0	1	8	0	0	4	0
Disney	2	female	angry	21.28	0.44	0.6	0.4	9	0	0	7.48	0	0	0	0	0	20.16	7	5	0.24	7.6	1	0	0	1	0	3	0	0	3	0
Gypsy	1	female	angry	19.52	0	0	1.8	8	0	0	0	0	0	0	0	0	13.64	6	12	6.6	9.08	0	0	0	0	1	1	0	1	0	0
Holly	1	female	angry	18.55	0	0.48	0	7	20.28	0	0	0	0	0	0	0	[excluded]	0	1	0	0.12	0	0	0	0	0	0	0	0	0	3
Joey	1	female	angry	22.84	0	0	0	2	0	0	19.46	0	0	0	0	0	21	2	0	20.56	20.8	0	0	0	0	0	0	0	0	3	1
Ozzy	2	female	angry	16.72	2.28	1.4	2.48	19	0	0	5.08	0	0	0	0	0	19.36	8	3	0	3.6	0	0	0	0	0	0	0	0	2	0
Rodney	2	female	angry	22	0	0	0	3	0	0	12.79	0	0	0	0	0	9.68	2	2	0	0	0	0	0	0	0	0	0	0	1	0
Sally	2	female	angry	22.28	0	0	0	3	0	0	13.71	0	0	0	0	0	18.08	2	6	0	3.88	0	0	0	0	0	0	0	0	0	1
Shadow	2	female	angry	9.28	4.56	7.04	0.96	23	0	0	0	0	0	0	0	0	12.56	7	4	8.8	3.6	0	0	0	0	0	0	0	0	0	0
Starik	1	female	angry	20.88	0.24	0.56	0	13	0	3.12	9.44	0	0	0	0	0	21.04	2	1	0	0.76	0	0	0	0	0	4	0	0	0	0
Tazman	1	female	angry	20.76	0	0	0	4	0	0	13.28	0	0	0	0	0	16.68	0	1	0.96	2.12	0	0	0	1	0	0	0	0	0	0
Beachy	2	male	angry	21.56	0	0	0.92	7	0	0	11.41	0	0	0	0	0	17.84	5	2	0	0	0	0	0	0	3	0	0	0	1	0
Bracken	1	male	angry	22.11	0	0	0	6	0	0	6.24	0	0	0	0	0	20.6	1	3	10.64	3.36	0	0	0	1	0	1	0	0	3	0
Casper	2	male	angry	22.38	0	0	0	4	0	0	19.13	0	0	0	0	0	20.44	5	2	20.16	0.44	0	0	0	0	0	1	0	0	1	0
Charlie	2	male	angry	19.68	0.52	1.8	0.44	16	0	0	0	0	0	0	0	0	19.84	4	7	11.64	2.92	0	0	0	2	7	3	8	0	0	0
Chocky	2	male	angry	14.64	0	0	0	4	1.28	0	12.23	0	0	0	0	0	19.75	1	8	0	0	0	0	0	0	0	1	2	0	0	2
Fizzypop	2	male	angry	18.76	0	2.48	1.28	11	0	0	10.15	1	0	0	0	0	18.28	1	7	10.6	0.64	0	0	0	0	0	7	0	0	0	0
Huwi	1	male	angry	22.52	0	0	0	5	0	0	16.48	0	0	0	0	0	22.08	1	1	0	0	0	0	0	0	0	0	0	0	2	0
Jackson	2	male	angry	20.12	2.28	0.2	0	9	0	0	10.58	0	0	0	0	0	19.96	4	2	0	0.48	0	0	0	0	0	0	0	0	0	0
Ollie	2	male	angry	15.96	3.2	1.12	2.52	4	5.43	0	8.04	2	0	0	0	0	14.28	0	0	14.28	0	2	0	0	0	2	2	0	0	1	0
Polly	1	male	angry	22.84	0	0	0	6	0	0	15.36	0	0	0	0	0	4.76	2	0	0	3.52	0	0	0	1	2	3	0	0	0	0
Red	1	male	angry	22.52	0	0	0	8	0	0	13.08	0	0	0	0	0	21.09	0	4	2.32	8.76	0	0	0	0	0	1	0	0	1	0
Tear	1	male	angry	21.92	0	0.72	0	12	0	0	12.03	0	0	0	0	1	19.4	3	2	0.72	0.84	0	0	0	0	0	3	0	0	5	0
Toffee	1	male	angry	22.16	0	0	0	4	0	0	18.92	0	0	0	0	0	21.73	0	0	1.24	0.56	0	1	0	1	0	0	0	0	0	0
Vinnie	2	male	angry	17.48	0	1.32	0	11	0	4.32	10.91	1	0	0	0	0	4.64	3	0	0	0.52	0	0	0	1	0	0	0	0	4	1
